# Supplementary material for: Revisiting the Classification of Percid Perhabdoviruses Using New Full-Length Genomes
Source: Viruses. 2020 Jun 16;12(6):649. doi: 10.3390/v12060649 (PMC7354598; doi:10.3390/v12060649)
Supplement: Supplementary file 1 [file viruses-12-00649-s001.zip]

Archive with 5 entries (5 files):
- Pallandre figure S1 revised.pptx
- pallandre Figure S2 gene L insertions revised.pptx
- pallandre Table S1.pptx
- pallandre Table S2.pptx
- pallandre table S3 identities ORF.pptx
